# Supplementary material for: The Associations of Single Nucleotide Polymorphisms with Risk and Symptoms of Irritable Bowel Syndrome
Source: J Pers Med. 2022 Jan 21;12(2):142. doi: 10.3390/jpm12020142 (PMC8878682; doi:10.3390/jpm12020142)
Supplement: Supplementary file 1 [file jpm-12-00142-s001.zip]

Archive with 1 entries (1 files):
- jpm-1541026-supplementary.pdf
